# Supplementary material for: High-Throughput Fingerprinting of Rhizobial Free Fatty Acids by Chemical Thin-Film Deposition and Matrix-Assisted Laser Desorption/Ionization Mass Spectrometry
Source: Methods Protoc. 2020 May 4;3(2):36. doi: 10.3390/mps3020036 (PMC7359708; doi:10.3390/mps3020036)
Supplement: Supplementary file 1 [file mps-03-00036-s001.zip]

Archive with 3 entries (3 files):
- Gladchuk_et_al_Supplementary information 1_Revised.xlsx
- Supplementary information 2.pdf
- Supplementary information 3.pdf
