# Supplementary material for: High-Throughput Fingerprinting of Rhizobial Free Fatty Acids by Chemical Thin-Film Deposition and Matrix-Assisted Laser Desorption/Ionization Mass Spectrometry
Source: Methods Protoc. 2020 May 4;3(2):36. doi: 10.3390/mps3020036 (PMC7359708; doi:10.3390/mps3020036)
Supplement: Supplementary file 1 [file mps-03-00036-s001.zip › Gladchuk_et_al_Supplementary information 1_Revised.xlsx]

## Sheet: Directory
High-Throughput Fingerprinting of Rhizobial Free Fatty Acids by Chemical Thin-Film Deposition and Matrix-Assisted Laser Desorption/Ionization Mass Spectrometry
Aleksey Gladchuk,1§ Julia Shumilina,2,3§ Alena Kusnetsova,2 Kseniia Bureiko,2,3 Susan Billig,4 Alexander Tsarev,2,3 Irina Alexandrova,1 Larisa Leonova,2 Vladimir A. Zhukov,5 Igor A. Tikhonovich,5,6 Claudia Birkemeyer,4 Ekaterina Podolskaya,1,7 and Andrej Frolov2,3*
1Institute of Toxicology , Federal Medical-Biological Agency of Russia, 2Department of Biochemistry, St. Petersburg State University, 3Department of Bioorganic Chemistry, Leibniz Institute of Plant Biochemistry, 4Institute of Analytical Chemistry, Faculty of Chemistry and Mineralogy, Universität Leipzig, 5All-Russia Research Institute for Agricultural Microbiology, 6Department of Genetics and Bio…
§These authors contributed equally to the manuscript
*Corresponding author: Dr. Andrej Frolov
Supporting information 1
Directory
Table S1-1 Instrumental settings used for acquisition of the MALDI-TOF-MS data
Table S1-2 Signal to noise ratios observed for the extraction protocols, based on the lysis of bacterial cells with hexane and aqueous buffer
Table S1-3 Total ion current chromatogram (TIC, A) and individual electron ionization (EI) spectra of annotated trimethylsilyl derivatives of individual analytes (B), acquired for hexane extract of Rhizobium leguminosarum bv. viciae RCAM1026 cells lysed by osmotic shock after water application
Table S1-4 Total ion current chromatogram (TIC, A) and individual electron ionization (EI) spectra of annotated trimethylsilyl derivatives of individual analytes (B), acquired for hexane extract of Sinorhizobium meliloti RCAM1021 cells lysed by osmotic shock after water application
Table S1-5 Total ion current chromatogram (TIC, A) and individual electron ionization (EI) spectra of annotated trimethylsilyl derivatives of individual analytes (B), acquired for hexane extract of Rhizobium leguminosarum bv. viciae RCAM1026 cells lysed by hexane application
Table S1-6 Total ion current chromatogram (TIC, A) and individual electron ionization (EI) spectra of annotated trimethylsilyl derivatives of individual analytes (B), acquired for hexane extract of Sinorhizobium meliloti RCAM1021 cells lysed by hexane application
Table S1-7 List of background signals, observed in mass spectra of blanks
Table S1-8 Result table, compatible with the input requirements of the MetaboAnalyst software tool, all the replicates using normalizaton by peak heights of the signals related to stearic acid (m/z 421.17)
Table S1-9 Result table, compatible with the input requirements of the MetaboAnalyst software tool, for only average peak heights within each technical replicate using normalizaton by peak heights of the signals related to stearic acid (m/z 421.17)
Table S1-10 PCA score plots of the first two principal components and heat maps for the patterns of FFAs content alterations across Rhizobium leguminosarum and Sinorhizobium meliloti samples.
Table S1-11 PCA score plots of the first two principal components and heat maps for the patterns of FFAs content alterations across aqueous and n-hexane lysates

## Sheet: Table S1-1
Table S1-1 Instrumental settings used for acquisition of the MALDI-TOF-MS data
Parameter	Setting
Ionization mode	Positive
m/z range	360 – 550
Ion source voltage 1	20.0 kV
Ion source voltage 2	17.9 kV
Lens voltage	7.0 kV
Reflectron voltage	21.1 kV
Reflectron detector voltage	2.422 kV
Laser power	1
Number of shots per spot	35000
Laser repetition rate (Hz)	2000
Post-ionization extraction delay	120 ns
Acquisition software	Flex Control 3.4
Interpretation software	Flex Analysis 3.4

## Sheet: Table S1-2
Table S1-2 Signal to noise ratios observed for the extraction protocols, based on the lysis of bacterial cells with hexane and aqueous buffer
	Signal to noise ratio (S/N)
m/z	R. leguminosarum/aq. lysis	R. leguminosarum/hexane lysis	S. melilotti/aq. lysis	S. melilotti/hexane lysis
363	8	5	11	4
365	24	15	35	12
377	11	8	15	6
379	36	26	51	19
391	125	115	180	80
393	227	178	262	127
417	161	105	163	83
419	451	316	480	259
421	695	609	946	578

## Sheet: Table S1-3
Table S1-3 Total ion current chromatogram (TIC, A) and individual electron ionization (EI) spectra of annotated trimethylsilyl derivatives of individual analytes (B), acquired for hexane extract of Rhizobium leguminosarum bv. viciae RCAM1026 cells lysed by osmotic shock after water application
A
B		Palmitic acid (tR-24.1 min, diagnostic m/z - 117 and 313)													Diethylene glycol (tR-10.03 min, diagnostic m/z - 73 and 117)
		Stearic acid (tR-26.96 min, diagnostic m/z - 341)													Glycerol (tR-10.8 min, diagnostic m/z - 218)
															Monopalmitoylglycerol (tR-31.6 min, diagnostic m/z - 129/371)
															Monostearinglycerol (tR-33.84 min, diagnostic m/z - 129/399)

## Sheet: Table S1-4
Table S1-4 Total ion current chromatogram (TIC, A) and individual electron ionization (EI) spectra of annotated trimethylsilyl derivatives of individual analytes (B), acquired for hexane extract of Sinorhizobium meliloti RCAM1021 cells lysed by osmotic shock after water application
A
B		Stearic acid (tR-26.96 min, diagnostic m/z - 341)													Diethylene glycol (tR-10.03 min, diagnostic m/z - 73 and 117)
															Glycerol (tR-10.8 min, diagnostic m/z - 218)
															Monopalmitoylglycerol (tR-31.6 min, diagnostic m/z - 129/371)
															Monostearinglycerol (tR-33.84 min, diagnostic m/z - 129/399)

## Sheet: Table S1-5
Table S1-5 Total ion current chromatogram (TIC, A) and individual electron ionization (EI) spectra of annotated trimethylsilyl derivatives of individual analytes (B), acquired for hexane extract of Rhizobium leguminosarum bv. viciae RCAM1026 cells lysed by hexane application
A
B		Palmitic acid (tR-24.1 min, diagnostic m/z - 117 and 313)														Diethylene glycol (tR-10.03 min, diagnostic m/z - 73 and 117)
		Stearic acid (tR-26.96 min, diagnostic m/z - 341)														Glycerol (tR-10.8 min, diagnostic m/z - 218)
																Monopalmitoylglycerol (tR-31.6 min, diagnostic m/z - 129/371)
																Monostearinglycerol (tR-33.84 min, diagnostic m/z - 129/399)
																Alkane (tR-37.74 min, diagnostic m/z - 340 and 396)
																Alkane (tR-39.63 min, diagnostic m/z - 340 and 424)
																Trisdibutylphenyl phosphite (tR-41.41 min, diagnostic m/z - 340 and 452)

## Sheet: Table S1-6
Table S1-6 Total ion current chromatogram (TIC, A) and individual electron ionization (EI) spectra of annotated trimethylsilyl derivatives of individual analytes (B), acquired for hexane extract of Sinorhizobium meliloti RCAM1021 cells lysed by hexane application
A
B		Pentadecanoic acid (tR-23.0 min, diagnostic m/z - 117 and 299)														Diethylene glycol (tR-10.03 min, diagnostic m/z - 73 and 117)
																Glycerol (tR-10.8 min, diagnostic m/z - 218)
		Palmitic acid (tR-24.1 min, diagnostic m/z - 117 and 313)
																Monopalmitoylglycerol (tR-31.6 min, diagnostic m/z - 129/371)
		Stearic acid (tR-26.96 min, diagnostic m/z - 341)
																Monostearinglycerol (tR-33.84 min, diagnostic m/z - 129/399)

## Sheet: Table S1-7
Table S1-7 List of background signals, observed in mass spectra of blanks
#	m/z
1	360.308
2	372.266
3	376.276
4	385.280
5	389.248
6	416.974
For blank experiment we followed the procedure, described in section 3.6., and used neat n-hexane instead of hexane extracts from bacterial lysates.
Figure S1-7 Tandem mass spectrum of m/z 416.97, corresponding to DHB related signal

## Sheet: Table S1-8
Table S1-8 Result table, compatible with the input requirements of the MetaboAnalyst software tool, all the replicates using normalizaton by peak heights of the signals related to stearic acid (m/z 421.17)
Sample	Rh.leg.RCAM2016_1-1-1	Rh.leg.RCAM2016_1-1-2	Rh.leg.RCAM2016_1-1-3	Rh.leg.RCAM2016_1-2-1	Rh.leg.RCAM2016_1-2-2	Rh.leg.RCAM2016_1-2-3	Rh.leg.RCAM2016_1-3-1	Rh.leg.RCAM2016_1-3-2	Rh.leg.RCAM2016_1-3-3	Rh.leg.RCAM2016_2-1-1	Rh.leg.RCAM2016_2-1-2	Rh.leg.RCAM2016_2-1-3	Rh.leg.RCAM2016_2-2-1	Rh.leg.RCAM2016_2-2-2	Rh.leg.RCAM2016_2-2-3	Rh.leg.RCAM2016_2-3-1	Rh.leg.RCAM2016_2-3-2	Rh.leg.RCAM2016_2-3-3	Rh.leg.RCAM2016_3-1-1	Rh.leg.RCAM2016_3-1-2	Rh.leg.RCAM2016_3-1-3	Rh.leg.RCAM2016_3-2-1	Rh.leg.RCAM2016_3-2-2	Rh.leg.RCAM2016_3-2-3	Rh.leg.RCAM2016_3-3-1	Rh.leg.RCAM2016_3-3-2	Rh.leg.RCAM2016_3-3-3	Rh.leg.RCAM2016_4-1-1	Rh.leg.RCAM2016_4-1-2	Rh.leg.RCAM2016_4-1-3	Rh.leg.RCAM2016_4-2-1	Rh.leg.RCAM2016_4-2-2	Rh.leg.RCAM2016_4-2-3	Rh.leg.RCAM2016_4-3-1	Rh.leg.RCAM2016_4-3-2	Rh.leg.RCAM2016_4-3-3	Si.mel.RCAM1021_1-1-1	Si.mel.RCAM1021_1-1-2	Si.mel.RCAM1021_1-1-3	Si.mel.RCAM1021_1-2-1	Si.mel.RCAM1021_1-2-2	Si.mel.RCAM1021_1-2-3	Si.mel.RCAM1021_1-3-1	Si.mel.RCAM1021_1-3-2	Si.mel.RCAM1021_1-3-3	Si.mel.RCAM1021_2-1-1	Si.mel.RCAM1021_2-1-2	Si.mel.RCAM1021_2-1-3	Si.mel.RCAM1021_2-2-1
Class/Name	R	R	R	R	R	R	R	R	R	R	R	R	R	R	R	R	R	R	R	R	R	R	R	R	R	R	R	R	R	R	R	R	R	R	R	R	S	S	S	S	S	S	S	S	S	S	S	S	S
363_hexane	1600.1	1647.7	1411.82	1497.22	1297.75	1044.67	1775.75	1683.56	1255.91	1694.32	1300.9	1319.79	1512.95	1433.52	924.77	1637.5	1700.73	1243.19	1708.39	1273.78	1187.41	1317.62	1327.34	1056.39	1515.46	1507.7	1130	1389.54	1423.76	1111.81	1508.73	1351.37	1090.75	1350.78	1362.94	1362.17	1686.66	1798.39	1208.56	1701.11	1627.87	1354.98	1440.15	1317.37	1143.99	1979.49	1670.3	1251.01	1608.99
365_hexane	4900.76	5097.57	4143.92	5025.39	4926.84	3522.89	5117.97	5331.61	4225.21	5159.73	4160.36	3841.78	5457.08	4678.93	3698.95	5700.59	5488.21	4723.89	5050.86	4976	3765.06	4526.56	4731.55	3927.35	5272.23	5393.19	4002.05	4638.19	4940.52	3782.59	4637.27	4492.57	3683.62	5235.08	4826.06	4354.27	5625.79	6205.68	4424.66	6715.57	6409.59	4784.03	5235.6	5626.14	4258.23	6944.66	6125.08	4593	5650.59
377_hexane	2354.94	2558.63	2150.29	2004.36	2190.49	1564.01	2487.96	2465.2	1740.99	2339.97	1895.87	1878.96	2632.08	2319.56	1833.03	2442.83	2666.27	1826.46	1912.93	2195.46	1762.89	2048.9	2181.79	1718.89	2124.91	2250.14	1752.48	1732.11	2090.23	1612.34	1978.64	1988.86	1611.98	2066.45	2071.51	1972.79	2226.81	2873.67	1923.54	2495.79	2604.45	2041.64	2149.3	2334.68	1675.15	2863.47	2541.22	1950.23	2156.75
379_hexane	7572.01	8365.99	6308.34	7438.64	8078.9	5498.58	7711.22	9001.09	6785.49	7055.06	6008.27	5301.89	7674.42	7534.12	5947.52	8006.11	9067.91	6933.62	7056.21	7497.67	6068.76	6725.28	7064.85	6058.39	7628.05	8527.26	6223.41	6346.19	7414.57	5426.35	7194.3	7501.91	5586.7	7410.33	7255.39	6267.11	7757.34	8617.41	6356.79	9254.24	9156.43	7024.02	7207.14	7893.83	5914.37	10220.8	9431.5	6956	8382.61
391_hexane	24089.9	31234.8	24186.2	24316	29669.9	22290.7	26032.2	29911.2	23242	23911.6	25972.1	23111.4	26019.3	29107.1	23030.3	27186.6	32302.2	25041.1	24801.9	29130.2	23318.7	23374.2	29182.4	23696.8	25623	31485.2	23954	23162.7	30171.1	23657.9	23939.8	28056.1	22574.4	24836.9	28595.4	24191.5	25280.7	33259.1	23180.2	28985.3	32017.9	25259.1	25082.5	29527.6	21553.8	31496.4	33221.1	25422	25951.1
393_hexane	42448.1	42785.4	34858.7	44401.1	44210.6	33370.5	49127.9	49076.5	37419.4	39437.5	37693.8	32679.4	44883.4	41226.9	34256.1	51575.3	50021.9	38138	43388.8	42887.6	35820.8	42236.8	42594.3	36007.3	50752	49400.4	38905.4	41774.2	40771.7	32368.8	43209.6	40916.1	34037.8	46653.2	42391.6	37375.1	40845.9	41835.2	32404.6	49559.1	44215	35442.4	37629.8	40314.6	30364.2	51468.4	42407.8	34518.7	45410.7
417_hexane	29287.3	29711.1	24812.2	28040.3	29282.1	22509.9	29384.2	29164.2	24413	27727.3	23954.3	21274.3	29222.5	26641.6	22792.5	29736	31144.2	24946.6	28291.9	29360.2	24262.4	29576.5	28814.1	25952.8	31504.1	32800.5	26634.5	26932.2	28577.5	23484.9	29274.5	28391.9	23119.9	31530.2	29500.8	26197.5	26002.5	27906.4	20579.2	28898.9	27940.9	21922.2	24392.9	24980.9	19766.6	32324.6	27678.6	22186	26822.9
419_hexane	83571.9	81180.8	70020.3	84290.9	85443.8	68622.1	87638.3	85153.9	72565.7	82354.9	74825.1	64837	88492.4	81197.7	68729.9	90591.1	89615.5	73768.9	83420.1	81488.3	70443.5	84058.8	81827.6	71242	91150.5	91466.8	75076.4	81197.8	82828.7	69981.3	83882.6	84481.1	71214.3	92096.1	87222.4	74901.2	74610.5	75991.2	61325.7	81070.2	79993.8	64388.3	73827.4	75802.1	62143.7	87469.9	77960.5	66216.2	83259.1
421_hexane	127398	127398	127398	127398	127398	127398	127398	127398	127398	127398	127398	127398	127398	127398	127398	127398	127398	127398	127398	127398	127398	127398	127398	127398	127398	127398	127398	127398	127398	127398	127398	127398	127398	127398	127398	127398	127398	127398	127398	127398	127398	127398	127398	127398	127398	127398	127398	127398	127398
Rh.leg.RCAM2016_1-1-1 - replicate name
R - Rhizobium leguminosarum
S - Sinorhizobium meliloti
[truncated: 23 more columns]

## Sheet: Table S1-9
Table S1-9 Result table, compatible with the input requirements of the MetaboAnalyst software tool, for only average peak heights within each technical replicate using normalizaton by peak heights of the signals related to stearic acid (m/z 421.17)
Sample	1_R	2_R	3_R	4_R	1_S	2_S	3_S	4_S
Class/Name	R	R	R	R	S	S	S	S
363_hexane	1468.28	1418.63	1336.01	1327.98	1475.45	1558.92	1483.9	1549
365_hexane	4699.13	4767.72	4627.21	4510.02	5476.14	5584.3	5307.37	5333.5
377_hexane	2168.54	2203.89	1994.27	1902.77	2258.34	2300.96	2251.32	2294.45
379_hexane	7417.81	7058.77	6983.32	6711.43	7686.84	8396.83	7910.59	8038.15
391_hexane	26108.1	26186.8	26062.9	25465.1	27127.4	28158.3	27231.1	27871.5
393_hexane	41966.5	41101.4	42443.7	39944.2	39179	42204.3	41755.2	42587.7
417_hexane	27400.5	26382.2	28577.5	27445.5	24710.1	26306	26923.8	27403.4
419_hexane	79832	79379.2	81130.5	80867.3	72128.1	77053.5	79053.9	81246
421_hexane	127398	127398	127398	127398	127398	127398	127398	127398
1_R, 2_S - name of the technical replicate
R - Rhizobium leguminosarum
S - Sinorhizobium meliloti

[truncated: 2 more sheets: Table S1-10, Table S1-11]
